# Supplementary material for: Acute Impact of Polyphenol-Rich vs. Carbohydrate-Rich Foods and Beverages on Exercise-Induced ROS and FRAP in Healthy Sedentary Female Adults—A Randomized Controlled Trial
Source: Antioxidants (Basel). 2025 Dec 10;14(12):1481. doi: 10.3390/antiox14121481 (PMC12729667; doi:10.3390/antiox14121481)
Supplement: Supplementary file 1 [file antioxidants-14-01481-s001.zip]

Archive with 1 entries (1 files):
- antioxidants-3967570-supplementary.pdf
